# Supplementary material for: Differential Dominance of Ecological Processes Shapes the Longhorn Beetle Community in Tropical Rainforests and Temperate Forests of Southwest China
Source: Insects. 2024 Feb 29;15(3):166. doi: 10.3390/insects15030166 (PMC10971400; doi:10.3390/insects15030166)
Supplement: Supplementary file 1 [file insects-15-00166-s001.zip › Table S1.xlsx]

## Sheet: List of species
Scientific name	BB61	BB62	BB63	BB64	BB65	BB81	BB82	BB83	BB84	BB85	BB101	BB102	BB103	BB104	BB105	XTRF	LJ321	LJ322	LJ323	LJ324	LJ325	LJ341	LJ342	LJ343	LJ344	LJ345	LJ361	LJ362	LJ363	LJ364	LJ365
Acalolepta cf. bifassciata	0	0	0	0	0	0	0	0	0	0	0	1	0	0	0		0	0	0	0	0	0	0	0	0	0	0	0	0	0	0
Acalolepta cf. cervina (Hope, 1831), sp. 1	1	0	11	3	0	0	0	0	0	0	0	0	0	0	1		0	0	0	0	0	0	0	0	0	0	0	0	0	0	0
Acalolepta sp. 11	0	0	0	0	0	0	0	0	0	0	0	0	0	0	0		0	0	0	0	0	0	0	0	0	0	0	0	0	0	0
Acalolepta sp. 12	0	0	0	0	0	0	0	0	0	0	0	0	0	0	1		0	0	0	0	0	0	0	0	0	0	0	0	0	0	0
Acalolepta sp. 13	0	0	0	0	0	0	0	1	0	0	0	0	0	0	0		0	0	0	0	0	0	0	0	0	0	0	0	0	0	0
Acalolepta sp. 14	0	0	0	0	0	0	0	0	0	0	0	0	0	0	0		0	0	0	0	0	0	0	0	0	0	0	0	0	0	0
Acalolepta sp. 15	0	0	0	0	0	0	0	0	0	0	0	0	0	0	0		0	0	0	0	0	0	0	0	0	0	0	0	0	0	0
Acalolepta sp. 16	0	0	0	0	0	0	0	0	0	0	0	0	0	0	0		0	0	0	0	0	0	0	0	0	0	0	0	0	0	0
Acalolepta sp. 17	0	0	0	0	0	0	0	0	0	2	0	0	0	0	0		0	0	0	0	0	0	0	0	0	0	0	0	0	0	0
Acalolepta sp. 4	0	0	0	0	1	0	0	0	0	0	0	0	0	0	0		0	0	0	0	0	0	0	0	0	0	0	0	0	0	0
Acalolepta sp. 5	0	0	0	0	3	0	0	0	0	0	0	0	0	0	0		0	0	0	0	0	0	0	0	0	0	0	0	0	0	0
Acalolepta sp. 6	0	0	0	1	0	0	0	0	0	0	0	0	0	0	0		0	0	0	0	0	0	0	0	0	0	0	0	0	0	0
Acalolepta sp. 7	0	0	0	0	0	0	0	0	0	0	0	0	0	0	0		0	0	0	0	0	0	0	0	0	0	0	0	0	0	0
Acalolepta sp. 8	0	0	0	1	0	0	0	0	0	0	0	0	0	0	0		0	0	0	0	0	0	0	0	0	0	0	0	0	0	0
Acalolepta sp. 9	0	0	0	0	0	0	0	0	0	0	0	0	0	0	0		0	0	0	0	0	0	0	0	0	0	0	0	0	0	0
Acalolepta sublusca (Thomson), sp. 10	0	0	0	0	0	0	1	0	0	0	0	0	0	0	0		0	0	0	0	0	0	0	0	0	0	0	0	0	0	0
Acanthocinini gen. sp. 1	0	0	0	0	0	0	0	1	0	0	0	0	0	0	0		0	0	0	0	0	0	0	0	0	0	0	0	0	0	0
Acanthocinini gen. sp. 2	0	0	0	1	0	0	0	0	0	0	2	0	0	0	0		0	0	0	0	0	0	0	0	0	0	0	0	0	0	0
Aeolesthes sp. 1	0	0	0	0	0	0	0	0	1	0	0	0	0	0	0		0	0	0	0	0	0	0	0	0	0	0	0	0	0	0
Agelasta bifasciana (det. LIN)	0	0	0	0	1	0	0	0	0	0	0	0	0	2	0		0	0	0	0	0	0	0	0	0	0	0	0	0	0	0
Agelasta mouhoti	0	0	0	0	0	0	0	0	1	0	1	0	0	0	0		0	0	0	0	0	0	0	0	0	0	0	0	0	0	0
Agelasta sp. 1	0	0	0	0	0	0	0	1	0	1	0	0	0	0	0		0	0	0	0	0	0	0	0	0	0	0	0	0	0	0
Agelasta sp. 2	0	1	0	0	0	0	0	0	0	0	1	0	0	1	0		0	0	0	0	0	0	0	0	0	0	0	0	0	0	0
Agelasta sp. 3	0	0	0	0	0	0	0	0	0	0	0	0	1	0	0		0	0	0	0	0	0	0	0	0	0	0	0	0	0	0
Agelasta sp. 4	0	0	0	0	0	0	0	0	0	1	0	0	0	0	0		0	0	0	0	0	0	0	0	0	0	0	0	0	0	0
Allotraeus orientalis	0	0	0	0	0	0	0	0	0	0	0	0	0	0	0		0	0	0	0	0	0	0	0	0	0	0	0	0	0	0
Anaglyptus kabakovi Miroshnikov, 2015 (det. LIN)	0	0	0	1	0	0	0	0	0	0	0	0	0	0	0		0	0	0	0	0	0	0	0	0	0	0	0	0	0	0
Annamanum lunulatum (Pic, 1934)	0	0	0	0	0	0	0	0	1	1	0	0	1	1	0		0	0	0	0	0	0	0	0	0	0	0	0	0	0	0
Apomecynini gen. sp. nr. Ropica	0	0	0	0	0	0	0	0	0	1	0	0	0	0	0		0	0	0	0	0	0	0	0	0	0	0	0	0	0	0
Artimpaza curtelineata (Pic, 1922), sp. 1	1	1	0	1	0	0	0	0	1	1	0	3	4	16	3		0	0	0	0	0	0	0	0	0	0	0	0	0	0	0
Batocera numitor (det. LIN)	0	0	0	0	1	0	0	0	0	0	0	0	0	0	0		0	0	0	0	0	0	0	0	0	0	0	0	0	0	0
Blepephaeus cf. fulvus	1	1	1	3	0	1	0	1	1	0	0	0	0	0	1		0	0	0	0	0	0	0	0	0	0	0	0	0	0	0
Blepephaeus sp. 1	2	2	2	0	1	0	1	0	0	0	0	0	1	0	0		0	0	0	0	0	0	0	0	0	0	0	0	0	0	0
Blepephaeus sp. 2	0	0	0	0	0	0	0	0	0	0	1	0	0	0	0		0	0	0	0	0	0	0	0	0	0	0	0	0	0	0
Cacia cephalota (det. LIN) Mesocacia sp. 4	0	0	0	0	0	0	0	0	0	0	1	0	1	0	0		0	0	0	0	0	0	0	0	0	0	0	0	0	0	0
Cacia sp. 4	0	0	0	0	0	0	0	0	0	0	0	0	0	0	1		0	0	0	0	0	0	0	0	0	0	0	0	0	0	0
Cacia yunnana (det. LIN) Cacia sp. 3	0	0	0	0	0	0	0	0	0	0	0	0	0	0	1		0	0	0	0	0	0	0	0	0	0	0	0	0	0	0
Callichromatini sp. 3	0	0	0	0	0	0	0	0	0	0	0	0	0	1	0		0	0	0	0	0	0	0	0	0	0	0	0	0	0	0
Callichromatini sp. 4	0	0	0	0	0	0	0	0	0	0	1	0	0	0	0		0	0	0	0	0	0	0	0	0	0	0	0	0	0	0
Callichromatini sp. 5	0	0	0	0	0	0	0	0	0	0	0	0	0	0	0		0	0	0	0	0	0	0	0	0	0	0	0	0	0	0
Ceresium sp. 2	0	0	0	0	0	0	2	0	0	0	0	0	0	0	0		0	0	0	0	0	0	0	0	0	0	0	0	0	0	0
Ceresium sp. 4	0	0	0	0	0	0	1	0	0	0	0	1	0	0	1		0	0	0	0	0	0	0	0	0	0	0	0	0	0	0
Ceresium sp. 5	0	0	0	0	0	0	0	0	1	0	0	0	0	1	0		0	0	0	0	0	0	0	0	0	0	0	0	0	0	0
Chiangshuniania x-signata (Chiang, 1981) (det. LIN)	0	0	1	0	0	0	0	0	0	0	0	0	0	0	0		0	0	0	0	0	0	0	0	0	0	0	0	0	0	0
Chlorophorus cf. ictericus Holzschuh, 1991, sp. 4	0	0	0	0	0	0	0	0	0	1	0	0	0	0	0		0	0	0	0	0	0	0	0	0	0	0	0	0	0	0
Chlorophorus cf. inhumeralis Pic, 1918, sp. 3	0	0	0	0	1	0	0	0	0	0	0	0	0	0	0		0	0	0	0	0	0	0	0	0	0	0	0	0	0	0
Chlorophorus cf. punctiger Holzschuh, 1991, sp. 1	0	1	0	0	0	1	0	0	0	1	0	0	0	0	0		0	0	0	0	0	0	0	0	0	0	0	0	0	0	0
Chlorophorus douei (Chevrolat, 1863), sp. 2	0	0	0	2	0	0	1	1	2	3	2	3	1	4	5		0	0	0	0	0	0	0	0	0	0	0	0	0	0	0
Chlorophorus sp. 10	0	0	0	0	0	0	0	0	1	0	0	0	1	1	0		0	0	0	0	0	0	0	0	0	0	0	0	0	0	0
Chlorophorus sp. 12	0	0	0	0	0	0	0	0	0	0	0	1	0	0	0		0	0	0	0	0	0	0	0	0	0	0	0	0	0	0
Chlorophorus sp. 14	0	0	0	0	0	1	2	1	0	1	2	0	1	3	5		0	0	0	0	0	0	0	0	0	0	0	0	0	0	0
Chlorophorus sp. 16	0	0	0	2	0	2	15	2	4	10	6	0	5	3	5		0	0	0	0	0	0	0	0	0	0	0	0	0	0	0
Chlorophorus sp. 17	0	0	0	0	0	0	2	1	2	1	0	0	0	2	0		0	0	0	0	0	0	0	0	0	0	0	0	0	0	0
Chlorophorus sp. 18	0	0	0	0	0	0	0	1	0	0	1	0	0	1	1		0	0	0	0	0	0	0	0	0	0	0	0	0	0	0
Chlorophorus sp. 19	0	0	0	0	0	0	0	0	1	0	0	0	0	0	0		0	0	0	0	0	0	0	0	0	0	0	0	0	0	0
Chlorophorus sp. 20	0	0	0	0	0	0	0	0	0	0	0	0	0	0	0		0	0	0	0	0	0	0	0	0	0	0	0	0	0	0
Chlorophorus sp. 21	0	0	0	0	0	0	0	0	1	1	0	0	1	0	0		0	0	0	0	0	0	0	0	0	0	0	0	0	0	0
Chlorophorus sp. 22 (nr.=40)	0	0	0	0	0	0	0	0	0	0	0	0	0	0	0		0	0	0	0	0	0	0	0	0	0	0	0	0	0	0
Chlorophorus sp. 5	0	0	0	0	0	0	0	0	0	0	0	1	0	0	0		0	0	0	0	0	0	0	0	0	0	0	0	0	0	0
Chlorophorus sp. 8	0	0	0	0	0	1	4	6	8	1	4	0	0	0	0		0	0	0	0	0	0	0	0	0	0	0	0	0	0	0
Chydaeopsis sp. 1	0	0	0	0	0	0	0	0	0	0	0	1	0	2	0		0	0	0	0	0	0	0	0	0	0	0	0	0	0	0
Chydaeopsis sp. 2 (nr.=656)	0	0	0	0	0	0	0	0	0	0	0	0	0	0	0		0	0	0	0	0	0	0	0	0	0	0	0	0	0	0
Cleptometopus sp. 1	0	0	0	0	0	0	0	0	0	0	0	0	0	1	0		0	0	0	0	0	0	0	0	0	0	0	0	0	0	0
Clytini gen. sp. 1	0	0	0	0	0	1	0	0	0	0	0	0	0	0	0		0	0	0	0	0	0	0	0	0	0	0	0	0	0	0
Coptops leucosticticus	0	0	0	0	0	0	0	0	0	0	0	0	1	0	0		0	0	0	0	0	0	0	0	0	0	0	0	0	0	0
Cyrtoclytus sp. 1	0	0	0	1	0	0	0	0	0	1	0	0	0	0	0		0	0	0	0	0	0	0	0	0	0	0	0	0	0	0
Demonax cf. alcanor Gressitt & Rondon, 1970, sp. 3	1	1	0	2	4	6	1	2	1	1	0	0	1	3	3		0	0	0	0	0	0	0	0	0	0	0	0	0	0	0
Demonax cf. inops Holzschuh, 1991	2	0	0	2	5	5	2	1	0	5	6	9	5	11	6		0	0	0	0	0	0	0	0	0	0	0	0	0	0	0
Demonax cf. testaceoannulatus Pic, 1935	11	5	10	13	18	13	15	7	8	17	84	56	54	68	64		0	0	0	0	0	0	0	0	0	0	0	0	0	0	0
Demonax sp. 36	0	0	0	0	0	0	0	0	0	0	0	0	0	0	0		0	0	0	0	0	0	0	0	0	0	0	0	0	0	0
Demonax sp. 42	0	0	0	0	0	0	0	0	0	1	0	0	1	0	0		0	0	0	0	0	0	0	0	0	0	0	0	0	0	0
Demonax sp. 43	0	0	0	0	0	0	0	0	0	0	0	0	2	2	0		0	0	0	0	0	0	0	0	0	0	0	0	0	0	0
Demonax sp. 51	1	0	0	0	0	0	0	0	0	0	0	0	0	0	0		0	0	0	0	0	0	0	0	0	0	0	0	0	0	0
Demonax sp. 52	0	0	0	0	0	0	0	0	0	0	1	0	0	0	0		0	0	0	0	0	0	0	0	0	0	0	0	0	0	0
Demonax sp. 53	0	0	0	0	0	0	0	0	0	0	0	0	0	1	0		0	0	0	0	0	0	0	0	0	0	0	0	0	0	0
Demonax sp. (nr. = 176)	0	0	0	0	0	0	0	0	0	0	0	0	1	0	0		0	0	0	0	0	0	0	0	0	0	0	0	0	0	0
Demonax sp. (propably Demonax sp. 6=66)	1	0	0	0	0	0	0	0	1	0	2	0	1	0	2		0	0	0	0	0	0	0	0	0	0	0	0	0	0	0
Demonax sp. 11	0	1	2	0	0	0	1	0	0	1	0	0	0	0	0		0	0	0	0	0	0	0	0	0	0	0	0	0	0	0
Demonax sp. 15	0	0	0	0	0	0	0	0	0	0	2	0	0	0	0		0	0	0	0	0	0	0	0	0	0	0	0	0	0	0
Demonax sp. 19	0	0	0	0	0	0	0	0	0	0	0	0	0	1	0		0	0	0	0	0	0	0	0	0	0	0	0	0	0	0
Demonax sp. 21	0	0	0	0	0	0	2	1	0	0	0	1	3	3	1		0	0	0	0	0	0	0	0	0	0	0	0	0	0	0
Demonax sp. 27	0	0	0	0	0	1	0	0	1	0	1	0	0	1	0		0	0	0	0	0	0	0	0	0	0	0	0	0	0	0
Demonax sp. 28	0	0	0	0	0	0	0	0	1	0	0	0	0	1	0		0	0	0	0	0	0	0	0	0	0	0	0	0	0	0
Demonax sp. 30	0	0	0	0	0	1	0	0	0	0	0	0	0	0	0		0	0	0	0	0	0	0	0	0	0	0	0	0	0	0
Demonax sp. 31	1	1	0	0	0	0	0	1	0	0	0	0	0	0	0		0	0	0	0	0	0	0	0	0	0	0	0	0	0	0
Demonax sp. 32	0	1	0	1	0	0	0	0	0	0	1	0	0	0	0		0	0	0	0	0	0	0	0	0	0	0	0	0	0	0
Demonax sp. 33	0	0	0	0	0	1	0	1	0	0	0	0	3	0	1		0	0	0	0	0	0	0	0	0	0	0	0	0	0	0
Demonax sp. 35	0	0	0	0	0	2	0	0	0	1	4	1	1	1	0		0	0	0	0	0	0	0	0	0	0	0	0	0	0	0
Demonax sp. 37	0	0	0	1	0	0	0	0	0	0	0	0	0	0	0		0	0	0	0	0	0	0	0	0	0	0	0	0	0	0
Demonax sp. 38	0	0	0	0	0	0	0	0	0	0	0	2	1	0	0		0	0	0	0	0	0	0	0	0	0	0	0	0	0	0
Demonax sp. 39	0	0	0	0	0	0	0	0	0	0	0	0	0	1	0		0	0	0	0	0	0	0	0	0	0	0	0	0	0	0
Demonax sp. 4	0	0	1	0	0	0	0	0	0	0	0	0	0	0	0		0	0	0	0	0	0	0	0	0	0	0	0	0	0	0
Demonax sp. 40	0	0	0	0	0	0	0	0	0	0	0	0	0	0	0		0	0	0	0	0	0	0	0	0	0	0	0	0	0	0
Demonax sp. 41	0	0	0	0	0	0	0	0	0	0	0	0	0	0	0		0	0	0	0	0	0	0	0	0	0	0	0	0	0	0
Demonax sp. 44	0	0	0	0	0	0	0	0	0	0	0	0	0	0	0		0	0	0	0	0	0	0	0	0	0	0	0	0	0	0
Demonax sp. 45	0	0	0	0	0	0	0	0	0	0	0	0	0	0	0		0	0	0	0	0	0	0	0	0	0	0	0	0	0	0
Demonax sp. 46	0	0	0	0	0	0	0	0	0	0	0	0	1	0	0		0	0	0	0	0	0	0	0	0	0	0	0	0	0	0
Demonax sp. 47 (nr. to 493)	0	0	0	0	0	0	0	0	0	0	0	0	0	1	0		0	0	0	0	0	0	0	0	0	0	0	0	0	0	0
Demonax sp. 48 (=Rondibilis sp. 4)	0	0	0	0	0	0	0	0	0	0	0	1	0	0	0		0	0	0	0	0	0	0	0	0	0	0	0	0	0	0
Demonax sp. 48 (nr. to 325)	0	0	0	0	0	0	0	0	0	0	0	0	0	1	0		0	0	0	0	0	0	0	0	0	0	0	0	0	0	0
Demonax sp. 49	0	0	0	0	0	1	0	0	0	0	0	0	0	0	0		0	0	0	0	0	0	0	0	0	0	0	0	0	0	0
Demonax sp. 49 (nr. to 649)	0	0	0	0	0	0	0	0	0	0	0	0	0	0	0		0	0	0	0	0	0	0	0	0	0	0	0	0	0	0
Demonax sp. 50 (nr. to 517)	0	0	0	0	0	0	0	0	0	0	0	0	0	0	0		0	0	0	0	0	0	0	0	0	0	0	0	0	0	0
Demonax sp. 54 (nr. =441)	0	0	0	0	0	0	0	0	0	0	0	0	0	1	1		0	0	0	0	0	0	0	0	0	0	0	0	0	0	0
Demonax sp.18	0	0	0	0	0	0	2	1	0	0	0	0	2	0	0		0	0	0	0	0	0	0	0	0	0	0	0	0	0	0
Demonax subscalaris Pic, 1935, sp. 5	0	0	0	0	0	0	0	0	1	0	0	0	0	1	0		0	0	0	0	0	0	0	0	0	0	0	0	0	0	0
Distenia cf. fulvipennis (det. LIN)	0	0	0	0	0	0	0	0	0	0	0	0	0	0	0		0	0	0	0	0	0	0	0	0	0	0	0	0	0	0
Distenia cf. nigrosparsa (det. LIN) sp.1	0	0	0	0	0	0	0	0	0	0	0	0	0	0	0		0	0	0	0	0	0	0	0	0	0	0	0	0	0	0
Disteniini gen.sp. 1	0	0	0	0	0	0	0	0	0	1	0	0	0	0	0		0	0	0	0	0	0	0	0	0	0	0	0	0	0	0
Dorysthenes cf. buqueti	0	0	0	0	0	0	0	0	0	0	0	0	0	0	0		0	0	0	0	0	0	0	0	0	0	0	0	0	0	0
Driopea spec. 2	0	0	0	0	0	0	0	0	0	0	0	0	0	1	0		0	0	0	0	0	0	0	0	0	0	0	0	0	0	0
Drumontiana francottei Komiya & Niisato, 2007 (det. LIN)	0	0	0	0	0	0	0	0	0	0	0	0	0	0	0		0	0	0	0	0	0	0	0	0	0	0	0	0	0	0
Dymasius spec. 2	0	0	0	0	0	1	0	0	0	0	0	0	1	0	0		0	0	0	0	0	0	0	0	0	0	0	0	0	0	0
Dymasius spec. 3	0	0	0	0	0	1	0	0	0	0	0	0	0	0	0		0	0	0	0	0	0	0	0	0	0	0	0	0	0	0
Dystromorphus niisatoi Holzschuh, 2017 (det. LIN)	0	0	0	0	0	0	0	0	0	0	0	0	0	0	0		0	0	0	0	0	0	0	0	0	0	0	0	0	0	1
Egesina sp. 4	0	0	0	0	0	0	0	0	0	0	0	0	0	0	0		1	0	1	3	0	1	0	0	0	0	0	0	0	0	0
Epepeotes uncinatus	0	0	0	0	0	0	0	0	0	0	0	1	0	0	0		0	0	0	0	0	0	0	0	0	0	0	0	0	0	0
Epipedocera assamensis Gardner, 1926 (det. LIN)	0	0	0	0	0	0	0	0	1	0	0	0	0	0	0		0	0	0	0	0	0	0	0	0	0	0	0	0	0	0
Epipedocera sp. 1	0	0	0	0	0	0	1	0	0	0	0	0	0	0	0		0	0	0	0	0	0	0	0	0	0	0	0	0	0	0
Eurypoda batesi	0	0	0	0	0	0	1	0	0	0	2	3	0	0	0		0	0	0	0	0	0	0	0	0	0	0	0	0	0	0
Euseboides sp. 1	0	0	0	0	0	0	0	0	0	0	0	0	0	0	0		0	0	0	0	0	0	0	0	0	0	0	0	0	0	0
Exocentrus sp. 4	0	0	0	0	0	1	0	0	0	0	0	0	0	0	0		0	0	0	0	0	0	0	0	0	0	0	0	0	0	0
Falsostesilea sp. 2	0	0	0	0	1	0	0	0	0	0	0	0	0	0	0		0	0	0	0	0	0	0	0	0	0	0	0	0	0	0
gen. sp. (Rhagiini)	0	0	0	0	0	0	0	0	0	0	0	0	0	0	0		0	0	0	2	1	0	0	0	0	0	0	0	0	0	0
Gibbomesosella nodulosa (Pic, 1932)	0	0	0	0	0	0	0	1	0	0	0	0	0	0	0		0	0	0	0	0	0	0	0	0	0	0	0	0	0	0
Glaphyra sp. 3	0	0	0	0	0	0	0	0	0	0	0	0	0	0	0		0	0	0	0	0	0	0	0	0	0	0	0	0	0	0
Glenea atricornis Pic, 1943 (det. LIN)	0	2	0	0	0	0	0	0	0	0	0	0	0	0	0		0	0	0	0	0	0	0	0	0	0	0	0	0	0	0
Glenea chalybeata (det. LIN)	0	0	0	2	0	0	0	0	0	0	0	0	0	0	0		0	0	0	0	0	0	0	0	0	0	0	0	0	0	0
Glenea langana (det. LIN), sp. 5	0	0	1	0	1	0	0	0	0	0	0	0	0	0	0		0	0	0	0	0	0	0	0	0	0	0	0	0	0	0
Glenea marengoi sp. n. (det. LIN)	0	0	1	2	0	0	0	0	0	0	0	0	0	0	0		0	0	0	0	0	0	0	0	0	0	0	0	0	0	0
Glenea paraornata Lin, 2013 (det. LIN)	0	0	0	0	0	0	0	0	0	1	0	0	0	0	0		0	0	0	0	0	0	0	0	0	0	0	0	0	0	0
Glenea pulchra (det.LIN)	0	0	3	1	0	0	0	0	0	0	0	0	0	0	0		0	0	0	0	0	0	0	0	0	0	0	0	0	0	0
Glenea sp. 1(det. LIN)	0	0	0	0	0	0	0	0	0	0	1	0	0	0	2		0	0	0	0	0	0	0	0	0	0	0	0	0	0	0
Glenea sp. 2 (det.LIN)	0	0	1	1	0	0	0	0	0	0	0	0	0	0	0		0	0	0	0	0	0	0	0	0	0	0	0	0	0	0
Glenea torquatella Aurivillius, 1923 (det. LIN)	0	0	2	0	0	0	0	0	0	0	0	0	0	0	0		0	0	0	0	0	0	0	0	0	0	0	0	0	0	0
Grammographus notabilis cuneatus (Fairmaire, 1888)	0	0	0	0	0	0	0	0	0	0	0	0	0	0	0		0	0	0	0	0	0	0	0	0	0	0	0	0	0	0
Gyaritus sp. 1	0	0	0	0	0	0	0	0	0	0	0	0	0	0	0		0	0	0	0	0	0	0	0	0	0	0	0	0	0	0
Gyaritus sp. 2	0	0	0	0	0	0	1	0	0	1	0	1	1	1	0		0	0	0	0	0	0	0	0	0	0	0	0	0	0	0
Heteroglenea fissilis (Breuning, 1953) (det. LIN)	0	0	0	0	1	0	0	0	0	0	0	0	0	0	0		0	0	0	0	0	0	0	0	0	0	0	0	0	0	0
Hoplocerambyx cf. spinicornis	0	2	8	0	0	0	0	0	0	0	0	0	0	0	0		0	0	0	0	0	0	0	0	0	0	0	0	0	0	0
Imbrius spec. 1	0	0	0	0	0	0	0	0	0	0	0	1	0	0	0		0	0	0	0	0	0	0	0	0	0	0	0	0	0	0
Ischnodora sejugata Holzschuh, 1991(Det.MENG)	0	0	0	0	0	0	0	0	0	1	0	1	0	0	1		0	0	0	0	0	0	0	0	0	0	0	0	0	0	0
Jendekia eduardi Holzschuh, 1993 (det. LIN)	0	0	0	0	0	0	0	0	0	0	0	0	0	0	0		0	0	0	0	0	0	0	0	0	0	0	0	0	0	0
Kunbir nr. simplex Gressitt & Rondon, 1970	0	0	0	0	0	0	0	0	0	0	0	1	0	0	0		0	0	0	0	0	0	0	0	0	0	0	0	0	0	0
Leptura sp. 2	0	0	0	0	0	0	0	0	0	0	0	0	0	0	0		0	0	0	0	1	0	0	0	0	0	0	0	0	0	0
Lepturini gen. sp. 2	0	0	0	0	0	0	0	0	0	0	0	0	0	0	0		0	0	0	0	0	0	2	1	0	0	0	0	0	0	0
Macrochenus sp. 1	0	0	0	0	1	0	0	0	0	0	0	0	0	0	0		0	0	0	0	0	0	0	0	0	0	0	0	0	0	0
Massicus trilineatus	0	0	0	0	0	0	0	0	0	0	1	0	0	0	0		0	0	0	0	0	0	0	0	0	0	0	0	0	0	0
Menesia laosensis Breuning, 1963(Det.MENG)	0	0	0	1	0	0	0	0	0	0	0	0	0	0	0		0	0	0	0	0	0	0	0	0	0	0	0	0	0	0
Mesocacia sp. 3	0	0	0	0	0	0	0	0	0	2	2	0	0	0	1		0	0	0	0	0	0	0	0	0	0	0	0	0	0	0
Mesosa cf. latifasciata	0	0	0	0	0	0	0	0	0	0	0	0	0	0	0		0	0	0	0	0	0	0	0	0	0	0	0	0	0	0
Mesosini gen. sp. 1	0	0	0	1	0	0	0	0	0	0	0	0	0	0	0		0	0	0	0	0	0	0	0	0	0	0	0	0	0	0
Mesosini gen. sp. 2	0	0	0	0	0	0	0	0	1	0	0	0	0	0	0		0	0	0	0	0	0	0	0	0	0	0	0	0	0	0
Mispila cf. punctifrons Breuning, 1938, sp. 1	0	1	0	0	0	0	0	0	0	0	0	0	0	0	0		0	0	0	0	0	0	0	0	0	0	0	0	0	0	0
Mispila cf. sonthianae	2	0	0	0	0	0	0	0	0	1	0	0	0	0	0		0	0	0	0	0	0	0	0	0	0	0	0	0	0	0
Mispila sonthianae Breuning, 1963	0	0	0	0	0	1	0	0	0	0	0	0	0	0	0		0	0	0	0	0	0	0	0	0	0	0	0	0	0	0
Moechotypa sp. 1 (cf. delicatula)	0	1	0	0	0	0	0	0	0	0	0	0	1	1	0		0	0	0	0	0	0	0	0	0	0	0	0	0	0	0
Moechotypa sp. 2	1	0	0	1	2	1	0	0	0	0	1	3	1	1	0		0	0	0	0	0	0	0	0	0	0	0	0	0	0	0
Monochamus guerryi Pic, 1903 (det. MENG)	0	0	0	0	0	0	0	0	0	0	0	0	0	0	0		0	0	0	0	0	0	0	0	0	0	0	0	0	0	0
Nanostrangalia sp. 4	0	0	0	0	0	0	0	0	0	0	0	0	0	0	0		0	0	0	0	0	0	0	0	0	0	0	0	0	0	0
Neosybra sinuicosta Gressitt,1951(Det.MENG)	0	0	0	0	0	0	0	0	0	0	0	0	0	0	0		0	0	0	0	0	0	0	0	0	0	0	0	0	0	0
Nida cf.flavovittata Pascoe, 1867, sp. 1	0	0	0	0	0	0	0	0	1	0	0	0	0	0	0		0	0	0	0	0	0	0	0	0	0	0	0	0	0	0
Nida sp. 2	0	0	0	0	0	0	0	0	0	0	1	0	0	3	0		0	0	0	0	0	0	0	0	0	0	0	0	0	0	0
Niphona cf. lateraliplagiata	0	0	0	0	0	3	1	0	1	2	2	0	0	0	1		0	0	0	0	0	0	0	0	0	0	0	0	0	0	0
Niphona lunulata (Pic, 1926)	0	0	0	0	0	0	0	1	0	0	0	1	0	1	0		0	0	0	0	0	0	0	0	0	0	0	0	0	0	0
Nupserha nigrohumeralis (det. LIN)	0	0	0	0	0	0	0	0	0	0	0	0	0	0	0		0	0	0	0	0	0	0	0	0	0	0	0	0	0	0
Nyctimenius sp.	0	0	0	0	0	0	0	0	0	0	0	1	0	0	0		0	0	0	0	0	0	0	0	0	0	0	0	0	0	0
Oberea sp. 5	0	0	0	0	0	0	0	0	0	0	0	0	0	0	0		0	0	0	0	0	0	0	0	0	0	0	0	0	0	0
Oberea sp. 6	0	0	0	0	0	0	0	0	0	0	0	0	0	1	0		0	0	0	0	0	0	0	0	0	0	0	0	0	0	0
Oberea sp. 7	0	0	0	0	0	0	0	0	0	0	0	0	0	0	0		0	0	0	0	0	0	0	0	0	0	0	0	0	0	0
Obriini gen. sp. 1	0	0	0	0	0	0	0	0	0	0	1	0	0	0	0		0	0	0	0	0	0	0	0	0	0	0	0	0	0	0
Oemospila maculipennis Gahan 1906(Det.MENG)	0	0	0	0	0	0	1	0	0	0	0	0	0	0	0		0	0	0	0	0	0	0	0	0	0	0	0	0	0	0
Paraclytus emili Holzschuh, 2003 (det. LIN)	0	0	0	0	0	0	0	0	0	0	0	0	0	0	0		0	0	0	0	0	1	0	1	0	0	1	1	2	1	1
Paraclytus excellens Miroshnikov (det. LIN)	0	0	0	0	0	0	0	0	0	0	0	0	0	0	0		0	0	0	0	0	0	0	0	0	0	0	0	0	0	0
Paraclytus irenae Holzschuh, 1993 (det. LIN)	0	0	0	0	0	0	0	0	0	0	0	0	0	0	0		6	1	2	1	0	0	0	0	0	0	0	0	0	0	0
Paraleprodera insidiosa (Gahan, 1888)	0	0	3	1	0	0	1	0	1	0	0	0	0	0	0		0	0	0	0	0	0	0	0	0	0	0	0	0	0	0
Paraleprodera laosensis Breuning, 1965(Det.MENG)	0	0	1	0	0	0	0	0	0	0	0	0	0	0	0		0	0	0	0	0	0	0	0	0	0	0	0	0	0	0
Paraleprodera stephana (White, 1858) (det. LIN)	0	0	0	0	1	0	0	0	0	0	0	0	0	0	0		0	0	0	0	0	0	0	0	0	0	0	0	0	0	0
Parastrangalis ambigua Holzschuh 2007(Det.MENG)	0	0	0	0	0	0	0	0	0	0	0	0	0	0	0		0	0	0	0	0	0	0	0	0	0	0	0	0	0	0
Pareutetrapha subscalaris (Breuning, 1952) (det. LIN)	0	0	0	0	0	0	0	0	0	0	0	0	0	0	0		0	0	0	0	1	0	0	0	0	0	0	0	0	0	0
Parorsidis cf. nigrosparsa (Pic, 1927)	0	0	0	0	0	0	0	0	0	0	0	0	0	0	1		0	0	0	0	0	0	0	0	0	0	0	0	0	0	0
Peithona prionoides (det. LIN)	0	0	0	0	0	0	0	0	0	0	1	0	0	0	0		0	0	0	0	0	0	0	0	0	0	0	0	0	0	0
Perissus latepubens Pic, 1950, sp. 10 (Rhaphuma)	0	0	0	0	0	0	0	0	0	0	0	0	0	0	0		0	0	0	0	0	0	0	0	0	0	0	0	0	0	0
Perissus mimicus Gressitt & Rondon, 1970, sp. 1	0	0	0	0	0	1	0	1	0	0	3	1	0	0	1		0	0	0	0	0	0	0	0	0	0	0	0	0	0	0
Perissus nr. aemulus Pascoe, 1869, sp. 3	0	0	0	0	0	0	0	0	0	0	0	0	0	2	1		0	0	0	0	0	0	0	0	0	0	0	0	0	0	0
Perissus sp. 10	0	0	0	0	0	0	0	0	0	0	0	0	0	0	0		0	0	0	1	0	0	0	0	0	0	0	0	0	0	0
Perissus sp. 11	0	0	0	0	0	0	0	0	0	0	0	0	0	0	0		0	0	0	0	0	0	0	0	0	0	0	0	0	0	0
Perissus sp. 12	0	0	0	0	0	0	0	0	0	0	0	0	0	0	0		0	0	0	0	0	0	0	0	0	0	0	0	0	0	0
Perissus sp. 7	0	0	0	0	0	0	0	0	0	0	0	0	0	0	0		0	0	0	0	0	0	0	0	0	0	0	0	0	0	0
Perissus sp. 9	0	0	0	0	0	0	0	0	0	1	0	1	1	1	1		0	0	0	0	0	0	0	0	0	0	0	0	0	0	0
Petrhaphuma sp. 1	0	0	0	0	0	0	0	0	0	0	1	0	0	0	0		0	0	0	0	0	0	0	0	0	0	0	0	0	0	0
Pharsalia sp. 1	0	0	0	1	0	0	0	0	0	0	0	0	0	0	0		0	0	0	0	0	0	0	0	0	0	0	0	0	0	0
Pharsalia sp. 2	0	0	0	0	0	0	0	0	1	0	0	0	0	0	0		0	0	0	0	0	0	0	0	0	0	0	0	0	0	0
Pharsalia subgemmatus (Thomson, 1866)	0	0	0	0	3	0	0	0	0	0	2	0	1	4	3		0	0	0	0	0	0	0	0	0	0	0	0	0	0	0
Pidonia sp. 1	0	0	0	0	0	0	0	0	0	0	0	0	0	0	0		0	0	0	0	0	0	0	0	0	0	0	0	0	0	0
Pidonia sp. 2	0	0	0	0	0	0	0	0	0	0	0	0	0	0	0		3	5	8	25	0	2	2	10	9	2	0	1	2	3	0
Pidonia sp. 3	0	0	0	0	0	0	0	0	0	0	0	0	0	0	0		2	0	19	6	5	3	2	6	4	1	8	6	7	10	13
Pidonia sp. 4	0	0	0	0	0	0	0	0	0	0	0	0	0	0	0		15	1	4	1	3	2	0	0	0	1	1	2	0	0	0
Pidonia sp. 5	0	0	0	0	0	0	0	0	0	0	0	0	0	0	0		0	1	1	1	0	0	0	1	2	0	0	1	0	0	0
Polyphidia sp.	0	0	0	0	0	0	0	0	0	0	1	0	0	0	0		0	0	0	0	0	0	0	0	0	0	0	0	0	0	0
Pothyne sp. 3	0	1	0	0	0	0	0	0	0	0	0	0	0	0	0		0	0	0	0	0	0	0	0	0	0	0	0	0	0	0
Prionus sp. 1	0	0	0	0	0	0	0	0	0	0	0	0	0	0	0		0	0	0	0	0	0	0	0	0	0	0	0	0	0	0
Pseudalosterna aureola Holzschuh 2006(Det.MENG)	0	0	0	0	0	0	0	0	0	0	0	0	0	0	0		0	0	0	0	0	0	0	0	0	0	0	0	0	0	0
Pseudechthistatus chiangshunani Bi & Lin, 2016 (det. LIN)	0	0	0	0	0	0	0	0	0	0	0	0	0	0	0		0	0	0	0	0	0	0	0	0	0	0	0	0	0	0
Pseudomacrochenus antennatus (Gahan, 1894)	0	0	0	0	0	0	0	0	0	0	0	0	0	0	0		0	0	0	0	0	0	0	0	0	0	0	0	0	0	0
Pterolophia cf. annulata (Chevrolat, 1845) sp. 5	1	0	0	1	3	2	1	0	1	1	2	0	1	1	0		0	0	0	0	0	0	0	0	0	0	0	0	0	0	0
Pterolophia sp. 11 (nr. melanura)	2	0	0	0	0	1	0	0	0	0	0	0	0	0	0		0	0	0	0	0	0	0	0	0	0	0	0	0	0	0
Pterolophia sp. 12 (cf. Persimilis)	0	0	0	0	0	0	0	0	0	0	0	0	0	0	0		0	0	0	0	0	0	0	0	0	0	0	0	0	0	0
Pterolophia sp. 14	0	1	0	0	0	1	0	0	0	0	0	0	0	0	0		0	0	0	0	0	0	0	0	0	0	0	0	0	0	0
Pterolophia sp. 15	0	0	0	0	1	0	0	0	0	0	0	0	1	0	0		0	0	0	0	0	0	0	0	0	0	0	0	0	0	0
Pterolophia sp. 16	0	0	0	0	0	0	0	0	1	0	0	0	0	0	0		0	0	0	0	0	0	0	0	0	0	0	0	0	0	0
Pterolophia sp. 17	0	0	0	0	0	0	0	0	0	0	0	0	0	0	0		0	0	0	0	0	0	0	0	0	0	0	0	0	0	0
Pterolophia sp. 18	0	0	0	0	0	0	0	0	0	0	0	0	0	0	0		0	0	0	0	0	0	0	0	0	0	0	0	0	0	0
Pterolophia sp. 19	0	0	0	0	0	0	0	0	0	0	1	0	0	0	0		0	0	0	0	0	0	0	0	0	0	0	0	0	0	0
Pterolophia sp. 20	0	0	0	0	0	0	0	0	0	1	1	0	0	0	0		0	0	0	0	0	0	0	0	0	0	0	0	0	0	0
Pterolophia sp. 21	0	0	0	0	0	0	0	0	0	0	0	0	0	0	0		0	0	0	0	0	0	0	0	0	0	0	0	0	0	0
Pterolophia sp. 22	0	0	0	0	0	0	0	0	0	1	0	0	0	0	0		0	0	0	0	0	0	0	0	0	0	0	0	0	0	0
Pterolophia sp. 9	0	0	0	0	2	1	0	0	0	1	0	0	0	0	0		0	0	0	0	0	0	0	0	0	0	0	0	0	0	0
Pterolophia sp.1	0	0	0	1	0	1	0	0	0	0	0	0	0	0	0		0	0	0	0	0	0	0	0	0	0	0	0	0	0	0
Pterolophia sp.2	0	0	1	0	1	0	0	0	0	0	0	0	0	0	0		0	0	0	0	0	0	0	0	0	0	0	0	0	0	0
Pterolophia sp.3	0	0	0	0	1	0	0	0	0	0	0	0	0	0	0		0	0	0	0	0	0	0	0	0	0	0	0	0	0	0
Pterolophia sp.4	0	0	0	0	1	0	0	0	0	0	0	0	0	0	0		0	0	0	0	0	0	0	0	0	0	0	0	0	0	0
Pteropliini gen. sp. 2	0	0	0	0	0	0	0	0	0	0	0	0	0	0	0		0	0	0	0	0	0	0	0	0	0	0	0	0	0	0
Rhaphuma cf. elongata Gressitt, 1940, sp. 7	1	0	0	0	0	0	0	0	0	0	0	0	0	0	0		0	0	0	0	0	0	0	0	0	0	0	0	0	0	0
Rhaphuma cf. innotata Pic, 1927, sp. 5	0	0	0	0	0	0	0	0	0	0	0	0	0	0	0		0	0	0	0	0	0	0	0	0	0	0	0	0	0	0
Rhaphuma cf. quercus Gardner, 1940, sp. 3	0	0	0	0	0	1	0	0	0	0	0	0	0	0	0		0	0	0	0	0	0	0	0	0	0	0	0	0	0	0
Rhaphuma diana Gahan, 1906	1	7	0	2	1	4	10	2	5	1	7	22	6	10	13		0	0	0	0	0	0	0	0	0	0	0	0	0	0	0
Rhaphuma elongata Gressitt & Rondon,1970 (Det. MENG)	0	0	0	0	0	0	0	0	0	0	1	0	0	0	0		0	0	0	0	0	0	0	0	0	0	0	0	0	0	0
Rhaphuma horsfieldi (White, 1855), sp. 8	0	0	0	0	0	0	0	0	0	0	0	1	0	0	0		0	0	0	0	0	0	0	0	0	0	0	0	0	0	0
Rhaphuma sp. 1	0	0	0	0	0	0	0	0	0	0	1	0	0	2	0		0	0	0	0	0	0	0	0	0	0	0	0	0	0	0
Rhaphuma sp. 15	2	0	0	1	0	1	2	0	0	3	5	3	1	5	3		0	0	0	0	0	0	0	0	0	0	0	0	0	0	0
Rhaphuma sp. 18	0	0	0	0	0	0	0	0	0	0	0	0	1	0	0		0	0	0	0	0	0	0	0	0	0	0	0	0	0	0
Rhaphuma sp. 21	0	0	0	0	0	0	0	0	0	0	0	1	0	0	1		0	0	0	0	0	0	0	0	0	0	0	0	0	0	0
Rhaphuma sp. 25	0	0	0	0	0	0	0	0	0	0	1	0	0	0	0		0	0	0	0	0	0	0	0	0	0	0	0	0	0	0
Rhaphuma sp. 27	0	0	0	1	0	1	0	0	0	0	1	1	0	4	1		0	0	0	0	0	0	0	0	0	0	0	0	0	0	0
Rhaphuma sp. 29	0	0	0	0	0	0	0	0	1	0	0	0	0	1	0		0	0	0	0	0	0	0	0	0	0	0	0	0	0	0
Rhaphuma sp. 30	0	0	0	0	0	0	0	0	0	0	1	0	0	0	0		0	0	0	0	0	0	0	0	0	0	0	0	0	0	0
Rhaphuma sp. 31	0	0	0	0	0	0	0	0	0	0	0	0	1	0	0		0	0	0	0	0	0	0	0	0	0	0	0	0	0	0
Rhaphuma sp. 32	0	0	0	0	0	0	0	0	0	1	0	1	0	1	0		0	0	0	0	0	0	0	0	0	0	0	0	0	0	0
Rhaphuma sp. 34	0	0	0	0	0	0	0	0	0	0	1	0	1	2	0		0	0	0	0	0	0	0	0	0	0	0	0	0	0	0
Rhaphuma sp. 36	0	0	0	0	0	0	0	0	0	0	0	0	0	0	0		0	0	0	0	0	0	0	0	0	0	0	0	0	0	0
Rhaphuma sp. 38	0	0	0	0	0	0	1	0	0	0	0	0	0	0	0		0	0	0	0	0	0	0	0	0	0	0	0	0	0	0
Rhaphuma sp. 39	0	0	0	0	0	0	0	0	0	0	0	0	0	0	0		0	0	0	0	0	0	0	0	0	0	0	0	0	0	0
Rhaphuma sp. 40	0	0	0	0	0	0	0	0	0	0	0	0	0	0	0		0	0	0	0	0	0	0	0	0	0	0	0	0	0	0
Rhaphuma sp. 41	0	0	0	0	0	0	0	0	0	0	0	0	0	0	0		0	0	0	0	0	0	0	0	0	0	0	0	0	0	0
Rhaphuma sp. 42	0	0	0	0	0	0	0	1	0	0	0	0	0	0	1		0	0	0	0	0	0	0	0	0	0	0	0	0	0	0
Rhaphuma sp. 48	0	0	0	0	0	0	0	0	0	0	1	0	0	0	0		0	0	0	0	0	0	0	0	0	0	0	0	0	0	0
Rhaphuma sp.30	0	0	0	0	0	1	0	0	0	1	0	0	0	1	0		0	0	0	0	0	0	0	0	0	0	0	0	0	0	0
Rhodopina griseipes Breuning 1963(Det.MENG)	0	0	0	0	0	1	0	0	0	0	0	0	0	0	0		0	0	0	0	0	0	0	0	0	0	0	0	0	0	0
Rhodopina maculosa (Pic, 1934)	0	0	0	0	0	0	0	0	0	0	0	0	0	0	0		0	0	0	0	0	0	0	0	0	0	0	0	0	0	0
Rhodopina sp. 3	0	0	0	0	0	0	0	0	0	0	0	0	0	0	0		0	0	0	0	0	0	0	0	0	0	0	0	0	0	0
Rhodopina sp. 4	0	0	0	0	0	0	0	0	0	0	0	0	0	0	0		0	0	1	1	0	0	0	0	0	1	0	0	0	0	0
Rhphauma sp. 35	0	0	0	0	0	0	0	0	0	0	0	0	0	0	0		0	0	0	0	0	0	0	0	0	0	0	0	0	0	0
Rondibilis sp. 6	0	0	0	0	0	0	0	0	0	0	0	0	1	0	0		0	0	0	0	0	0	0	0	0	0	0	0	0	0	0
Ropica sp. 3	0	0	0	0	0	0	0	0	0	0	0	0	0	1	1		0	0	0	0	0	0	0	0	0	0	0	0	0	0	0
Ropica sp. 5	0	0	0	0	3	0	0	0	0	0	1	0	0	0	0		0	0	0	0	0	0	0	0	0	0	0	0	0	0	0
Ropica sp. 6	0	0	0	0	0	1	0	0	0	1	0	1	0	0	0		0	0	0	0	0	0	0	0	0	0	0	0	0	0	0
Sarmydus sp.1	0	0	0	0	0	0	1	0	0	0	0	0	0	0	0		0	0	0	0	0	0	0	0	0	0	0	0	0	0	0
Sclethrus stenocylindrus Fairmaire, 1895	0	1	0	0	0	0	0	0	1	0	0	0	0	0	0		0	0	0	0	0	0	0	0	0	0	0	0	0	0	0
Serixia cf. Prolata (det. LIN)	0	0	0	0	0	0	0	0	0	1	0	0	0	0	3		0	0	0	0	0	0	0	0	0	0	0	0	0	0	0
Serixia sp. 2	1	0	0	0	0	0	0	0	0	0	0	0	0	1	3		0	0	0	0	0	0	0	0	0	0	0	0	0	0	0
Similosodus sp. 1	0	0	0	0	0	0	0	0	0	0	0	0	0	0	0		0	0	0	0	0	0	0	0	0	0	0	0	0	0	0
Sophronica sp. 1	0	0	0	0	0	0	0	0	1	0	0	0	0	0	0		0	0	0	0	0	0	0	0	0	0	0	0	0	0	0
Sophronica sp. 2	0	0	0	0	0	0	0	0	0	0	0	0	0	0	0		0	0	0	0	0	0	0	0	0	0	0	0	0	0	0
Spinimegopis sp. 1	0	0	0	0	0	0	0	0	0	0	0	0	0	0	0		0	0	0	0	0	0	0	0	0	0	0	0	0	0	0
Spinoberea subspinosa Pic, 1922 (det. MENG)	0	0	0	1	0	0	0	0	0	0	0	0	0	0	0		0	0	0	0	0	0	0	0	0	0	0	0	0	0	0
Stenhomalus sp. 1	0	0	0	0	1	0	0	0	0	0	3	0	0	0	2		0	0	0	0	0	0	0	0	0	0	0	0	0	0	0
Stenhomalus sp. 2	0	0	0	0	0	0	0	0	0	0	0	0	0	0	0		0	0	0	0	0	0	0	0	0	0	0	0	0	0	0
Stenodryas clavigera Bates 1873(Det.MENG)	0	0	0	0	0	0	1	0	0	0	0	0	0	0	0		0	0	0	0	0	0	0	0	0	0	0	0	0	0	0
Sternohammus laosensis Breuning 1963(det. MENG)	0	1	1	0	1	0	0	0	0	0	0	0	1	0	0		0	0	0	0	0	0	0	0	0	0	0	0	0	0	0
Tapinolachnus laosensis (Pic, 1923)	0	0	0	1	0	1	1	0	0	1	0	0	0	0	0		0	0	0	0	0	0	0	0	0	0	0	0	0	0	0
Tetraophthalmus sp. 1	0	0	0	0	0	0	0	0	0	0	1	0	0	0	0		0	0	0	0	0	0	0	0	0	0	0	0	0	0	0
Thranius sp. 1	1	0	0	0	0	0	0	0	0	0	0	0	0	0	0		0	0	0	0	0	0	0	0	0	0	0	0	0	0	0
Thranius sp. 2	0	0	0	0	0	0	0	0	0	0	0	0	0	0	0		0	0	0	0	0	1	1	0	0	0	0	0	0	0	0
Thysia wallichii (Hope, 1831) (=Diastocera)	0	0	0	0	0	0	0	0	0	0	0	0	0	0	1		0	0	0	0	0	0	0	0	0	0	0	0	0	0	0
Uraecha chinensis (det. LIN)	0	0	0	0	0	0	0	0	0	0	0	0	0	0	0		0	0	0	0	0	0	0	0	0	0	0	0	0	0	0
Uraecha punctata Gahan, 1888	0	0	0	2	1	0	0	1	0	1	0	0	0	0	0		0	0	0	0	0	0	0	0	0	0	0	0	0	0	0
Xenicotela sp. 1	1	0	0	0	0	0	0	0	0	0	0	0	0	0	0		0	0	0	0	0	0	0	0	0	0	0	0	0	0	0
Xylariopsis sp. 1	0	0	0	0	0	0	0	0	0	0	0	0	0	0	0		0	0	0	0	0	0	0	0	0	0	0	0	0	0	0
Xylotrechus asteius Holzschuh, 2009, sp. 2	0	0	0	0	1	0	0	0	0	1	0	0	0	0	1		0	0	0	0	0	0	0	0	0	0	0	0	0	0	0
Xylotrechus buqueti (Laporte & Gory, 1836), sp. 1	0	0	0	1	0	0	1	1	0	0	0	1	0	0	0		0	0	0	0	0	0	0	0	0	0	0	0	0	0	0
Xylotrechus cf. paulocarinatus Pic, 1930	0	0	0	0	0	0	0	0	0	1	0	0	0	0	0		0	0	0	0	0	0	0	0	0	0	0	0	0	0	0
Xylotrechus cf. wauthieri Gressitt & Rondon, 1970	1	0	0	0	0	2	0	1	1	2	4	3	3	0	0		0	0	0	0	0	0	0	0	0	0	0	0	0	0	0
Xylotrechus contortus/incurvatus sp. 2	0	0	0	0	0	0	0	0	0	0	0	0	0	0	0		0	0	0	0	0	0	0	0	0	0	0	0	0	0	0
Xylotrechus contortus/incurvatus sp. 3	0	0	0	0	0	0	0	0	0	0	0	0	0	0	0		0	0	0	0	0	0	0	0	0	0	0	0	0	0	0
Xylotrechus diversesignatus Pic, 1908, sp. 10	0	0	0	0	0	0	0	0	0	0	0	0	0	0	0		1	2	2	1	0	0	3	0	0	1	0	0	0	1	0
Xylotrechus incurvatus Chevrolat, 1863(det. MENG)	0	0	0	0	0	0	0	0	0	0	0	0	0	0	0		0	0	0	0	0	0	0	0	0	0	0	0	0	0	0
Xylotrechus quadrisignatus Pic, 1927, sp. 9	0	0	0	0	0	0	0	0	0	0	0	0	0	0	0		0	0	0	0	0	0	0	0	0	0	0	0	0	0	0
Xylotrechus sp. 12 (cf. Sumatranus)	0	0	0	0	0	0	1	0	1	0	0	0	0	0	1		0	0	0	0	0	0	0	0	0	0	0	0	0	0	0
Xylotrechus sp. 20	0	0	0	0	0	0	0	0	0	0	3	0	1	0	1		0	0	0	0	0	0	0	0	0	0	0	0	0	0	0
Xylotrechus sp. 21	0	2	0	1	0	0	0	0	0	0	0	0	0	1	0		0	0	0	0	0	0	0	0	0	0	0	0	0	0	0
Xylotrechus sp. 22	0	0	0	0	0	0	0	1	0	0	1	0	1	1	1		0	0	0	0	0	0	0	0	0	0	0	0	0	0	0
Xylotrechus sp. 23	0	0	0	0	0	1	1	0	1	0	0	0	0	0	0		0	0	0	0	0	0	0	0	0	0	0	0	0	0	0
Xylotrechus sp. 25	0	0	0	0	0	0	0	0	0	0	0	0	0	0	1		0	0	0	0	0	0	0	0	0	0	0	0	0	0	0
Xylotrechus trimaculatus Pic, 1922, sp. 4	1	3	2	3	7	7	5	7	10	9	2	9	9	9	5		0	0	0	0	0	0	0	0	0	0	0	0	0	0	0
Zoodes fuguratus Gahan,1906 (det. MENG)	0	0	0	0	0	0	0	0	0	0	0	0	0	0	0		0	0	0	0	0	0	0	0	0	0	0	0	0	0	0
	37	37	52	61	69	73	83	47	67	90	180	139	128	192	154	1409	28	10	38	42	11	10	10	19	15	6	10	11	11	15	15	251
