# Supplementary material for: Differential Dominance of Ecological Processes Shapes the Longhorn Beetle Community in Tropical Rainforests and Temperate Forests of Southwest China
Source: Insects. 2024 Feb 29;15(3):166. doi: 10.3390/insects15030166 (PMC10971400; doi:10.3390/insects15030166)
Supplement: Supplementary file 1 [file insects-15-00166-s001.zip › Table S2.xlsx]

## Sheet: List of species
Scientific name	BB61	BB62	BB63	BB64	BB65	BB81	BB82	BB83	BB84	BB85	BB101	BB102	BB103	BB104	BB105	XTRF total	LJ321	LJ322	LJ323	LJ324	LJ325	LJ341	LJ342	LJ343	LJ344	LJ345	LJ361	LJ362	LJ363	LJ364	LJ365	LTR plot
Acacia_pennata	0	0	0	0	3	0	0	0	0	0	0	0	0	0	0		0	0	0	0	0	0	0	0	0	0	0	0	0	0	0
Acanthopanax_evodiaefolius	0	0	0	0	0	0	0	0	0	0	0	0	0	0	0		0	0	0	0	3	0	0	0	0	0	0	0	0	0	0
Acer_forrestii	0	0	0	0	0	0	0	0	0	0	0	0	0	0	0		1	5	3	7	3	1	11	6	4	0	0	0	1	0	0
Acer_pectinatum	0	0	0	0	0	0	0	0	0	0	0	0	0	0	0		0	0	1	0	0	0	0	0	0	0	0	0	0	0	0
Actinidia_callosa	0	0	0	0	0	0	0	0	0	0	0	0	0	0	0		0	0	0	0	0	0	0	0	0	0	0	0	0	0	0
Actinodaphne_forrestii	0	0	0	0	0	0	0	0	0	0	0	0	0	0	0		0	0	0	0	0	0	0	0	0	0	0	0	0	0	0
Actinodaphne_henryi	0	0	0	0	0	2	0	1	1	0	3	7	9	5	1		0	0	0	0	0	0	0	0	0	0	0	0	0	0	0
Aganosma_schlechteriana	0	0	0	0	0	0	0	1	0	1	0	3	0	1	0		0	0	0	0	0	0	0	0	0	0	0	0	0	0	0
Aglaia_lawii	1	0	0	0	0	0	0	0	0	0	0	0	0	0	0		0	0	0	0	0	0	0	0	0	0	0	0	0	0	0
Alnus_nepalensis	0	0	0	0	0	0	0	0	0	0	0	0	0	0	0		0	0	0	0	0	0	0	0	0	0	0	0	0	0	0
Alphonsea_monogyna	3	4	0	1	0	0	0	0	0	0	0	0	0	0	0		0	0	0	0	0	0	0	0	0	0	0	0	0	0	0
Alseodaphne_petiolaris	0	0	0	0	0	0	0	1	0	0	0	0	0	0	1		0	0	0	0	0	0	0	0	0	0	0	0	0	0	0
Alstonia_rostrata	0	0	0	0	0	0	0	0	0	0	0	0	0	1	1		0	0	0	0	0	0	0	0	0	0	0	0	0	0	0
Alstonia_scholaris	0	0	0	0	0	0	0	0	0	0	1	0	0	0	0		0	0	0	0	0	0	0	0	0	0	0	0	0	0	0
Anneslea_fragrans	0	0	0	0	0	0	0	0	0	1	0	0	0	0	0		0	0	0	0	0	0	0	0	0	0	0	0	0	0	0
Antidesma_japonicum	1	0	0	0	0	1	0	0	0	0	0	0	0	0	0		0	0	0	0	0	0	0	0	0	0	0	0	0	0	0
Antidesma_montanum	2	4	0	0	0	0	0	0	0	0	0	0	0	0	0		0	0	0	0	0	0	0	0	0	0	0	0	0	0	0
Aporosa_yunnanensis	0	0	0	0	0	9	16	14	1	22	9	13	3	7	9		0	0	0	0	0	0	0	0	0	0	0	0	0	0	0
Aquilaria_yunnanensis	0	0	0	0	0	0	0	0	0	0	0	0	0	0	1		0	0	0	0	0	0	0	0	0	0	0	0	0	0	0
Baccaurea_ramiflora	0	4	1	3	5	0	0	0	0	0	0	0	1	8	5		0	0	0	0	0	0	0	0	0	0	0	0	0	0	0
Beilschmiedia_roxburghiana	0	1	0	0	0	0	0	0	0	0	0	0	0	1	0		0	0	0	0	0	0	0	0	0	0	0	0	0	0	0
Betula_albosinensis	0	0	0	0	0	0	0	0	0	0	0	0	0	0	0		0	0	0	0	0	1	0	0	0	0	0	0	0	0	0
Bischofia_javanica	0	0	0	0	4	0	0	0	0	0	0	0	0	0	0		0	0	0	0	0	0	0	0	0	0	0	0	0	0	0
Bridelia_tomentosa	0	0	0	0	1	0	0	0	0	0	0	0	0	0	0		0	0	0	0	0	0	0	0	0	0	0	0	0	0	0
Byttneria_grandifolia	0	0	0	1	1	0	0	1	0	0	0	0	0	0	0		0	0	0	0	0	0	0	0	0	0	0	0	0	0	0
Callerya_cinerea	0	0	0	0	0	0	0	0	0	0	0	0	0	0	0		0	0	0	0	0	0	0	0	0	0	0	0	0	0	0
Callerya_reticulata	0	0	0	0	0	0	0	0	0	0	0	0	0	0	0		0	0	0	0	0	0	0	0	0	0	0	0	0	0	0
Calophyllum_polyanthum	0	0	0	0	0	0	0	0	0	0	0	1	0	0	1		0	0	0	0	0	0	0	0	0	0	0	0	0	0	0
Camellia_forrestii	0	0	0	0	0	0	0	0	0	0	0	0	0	0	0		0	0	0	0	0	0	0	0	0	0	0	0	0	0	0
Camellia_pitardii	0	0	0	0	0	0	0	0	0	0	0	0	0	0	0		0	0	0	0	0	0	0	0	0	0	0	0	0	0	0
Canarium_album	0	0	0	0	0	0	0	0	0	1	0	0	0	0	1		0	0	0	0	0	0	0	0	0	0	0	0	0	0	0
Casearia_kurzii_	0	0	0	1	0	0	0	0	0	0	0	0	0	0	0		0	0	0	0	0	0	0	0	0	0	0	0	0	0	0
Castanopsis_echinocarpa	0	0	0	0	0	7	15	13	17	19	6	0	1	0	1		0	0	0	0	0	0	0	0	0	0	0	0	0	0	0
Castanopsis_hystrix	0	0	0	0	0	2	2	0	1	1	0	0	0	0	0		0	0	0	0	0	0	0	0	0	0	0	0	0	0	0
Castanopsis_indica	0	1	0	0	0	0	0	0	0	0	0	0	0	0	0		0	0	0	0	0	0	0	0	0	0	0	0	0	0	0
Castanopsis_mekongensis	0	0	0	0	0	1	0	0	1	3	2	1	2	1	0		0	0	0	0	0	0	0	0	0	0	0	0	0	0	0
Castanopsis_wattii	0	0	0	0	0	0	0	0	0	0	0	0	0	0	0		0	0	0	0	0	0	0	0	0	0	0	0	0	0	0
Celastrus_hirsutus	0	0	0	0	0	0	0	0	0	0	0	0	0	0	0		0	0	0	0	0	0	0	0	0	0	0	0	0	0	0
Celastrus_monospermus	0	0	0	0	0	0	1	0	0	0	0	0	0	0	0		0	0	0	0	0	0	0	0	0	0	0	0	0	0	0
Cerasus_cerasoides	0	0	0	0	0	0	0	0	0	0	0	0	0	0	0		0	0	0	0	0	0	0	0	0	0	0	0	0	0	0
Chisocheton_cumingianus	1	0	1	1	0	0	0	0	0	0	0	0	0	0	0		0	0	0	0	0	0	0	0	0	0	0	0	0	0	0
Choerospondias_axillaris	0	0	0	0	0	0	0	0	0	0	0	0	0	0	1		0	0	0	0	0	0	0	0	0	0	0	0	0	0	0
Cinnamomum_bejolghota	2	1	0	1	3	0	1	0	0	0	0	0	0	0	0		0	0	0	0	0	0	0	0	0	0	0	0	0	0	0
Cinnamomum_pittosporoides	0	0	0	0	0	0	0	0	0	0	0	0	0	0	0		0	0	0	0	0	0	0	0	0	0	0	0	0	0	0
Cleidion_brevipetiolatum	0	0	17	5	0	0	0	0	0	0	0	0	0	0	0		0	0	0	0	0	0	0	0	0	0	0	0	0	0	0
Clethra_delavayi	0	0	0	0	0	0	0	0	0	0	0	0	0	0	0		0	0	0	0	0	0	0	0	0	0	0	0	0	0	0
Combretum_latifolium	0	0	0	3	0	0	0	0	0	0	0	0	0	1	1		0	0	0	0	0	0	0	0	0	0	0	0	0	0	0
Croton_yunnanensis	2	1	1	0	0	0	0	0	0	0	0	0	0	0	0		0	0	0	0	0	0	0	0	0	0	0	0	0	0	0
Dalbergia_rimosa	0	0	0	0	0	0	0	0	2	0	0	0	0	0	0		0	0	0	0	0	0	0	0	0	0	0	0	0	0	0
Derris_marginata	0	0	0	1	0	0	0	0	0	0	0	0	0	0	0		0	0	0	0	0	0	0	0	0	0	0	0	0	0	0
Dichapetalum_gelonioides	1	0	0	0	1	0	0	0	0	0	0	0	0	0	0		0	0	0	0	0	0	0	0	0	0	0	0	0	0	0
Diospyros_hasseltii	4	4	0	0	5	0	0	0	0	0	0	0	0	0	0		0	0	0	0	0	0	0	0	0	0	0	0	0	0	0
Diospyros_kaki	0	0	0	0	0	1	0	0	0	0	0	0	0	0	0		0	0	0	0	0	0	0	0	0	0	0	0	0	0	0
Diospyros_kerrii	0	0	0	0	0	0	0	2	0	0	0	0	0	0	0		0	0	0	0	0	0	0	0	0	0	0	0	0	0	0
Diospyros_nigricortex	0	0	14	5	0	0	0	0	0	0	0	0	0	0	0		0	0	0	0	0	0	0	0	0	0	0	0	0	0	0
Dipelta_floribunda	0	0	0	0	0	0	0	0	0	0	0	0	0	0	0		0	0	0	0	0	0	0	0	1	0	0	0	0	0	0
Dipelta_yunnanensis	0	0	0	0	0	0	0	0	0	0	0	0	0	0	0		1	0	0	0	0	0	0	0	0	0	0	0	0	0	0
Diploclisia_glaucescens	0	0	0	0	0	0	0	0	0	0	0	1	0	0	0		0	0	0	0	0	0	0	0	0	0	0	0	0	0	0
Drypetes_hoaensis	5	3	10	0	0	0	0	0	0	0	0	0	0	0	0		0	0	0	0	0	0	0	0	0	0	0	0	0	0	0
Duabanga_grandiflora	0	0	0	0	1	0	0	0	0	0	0	0	0	0	0		0	0	0	0	0	0	0	0	0	0	0	0	0	0	0
Dysoxylum_gotadhora	0	0	0	3	0	0	0	0	0	0	0	0	0	0	0		0	0	0	0	0	0	0	0	0	0	0	0	0	0	0
Dysoxylum_laxiracemosum	1	1	0	0	0	0	0	0	0	0	0	0	0	0	0		0	0	0	0	0	0	0	0	0	0	0	0	0	0	0
Dysoxylum_lenticellatum	0	0	0	0	0	0	0	0	0	0	0	1	0	0	0		0	0	0	0	0	0	0	0	0	0	0	0	0	0	0
Elaeagnus_conferta	0	0	0	0	0	0	0	0	0	0	0	0	0	0	0		0	0	0	0	0	0	0	0	0	0	0	0	0	0	0
Elaeocarpus_austroyunnanensis	0	0	0	0	0	0	2	0	1	0	0	0	0	0	0		0	0	0	0	0	0	0	0	0	0	0	0	0	0	0
Elaeocarpus_glabripetalus	0	0	0	2	0	0	0	0	0	0	0	0	0	0	0		0	0	0	0	0	0	0	0	0	0	0	0	0	0	0
Elaeocarpus_sylvestris	0	0	0	0	0	0	0	0	0	0	0	2	0	0	0		0	0	0	0	0	0	0	0	0	0	0	0	0	0	0
Engelhardia_spicata	0	0	0	0	0	0	0	2	2	1	0	0	0	0	0		0	0	0	0	0	0	0	0	0	0	0	0	0	0	0
Eriobotrya_bengalensis_f._angustifolia	0	0	0	0	0	0	0	0	0	0	0	0	0	0	0		0	0	0	0	0	0	0	0	0	0	0	0	0	0	0
Eurya_pittosporifolia	2	0	0	0	0	0	0	0	0	0	0	0	0	0	0		0	0	0	0	0	0	0	0	0	0	0	0	0	0	0
Eurya_yunnanensis	0	0	0	0	0	0	0	0	0	0	0	0	0	0	0		0	0	0	0	0	0	0	0	0	0	0	0	0	0	0
Ficus_altissima	0	1	0	0	1	0	0	0	0	0	0	0	0	0	0		0	0	0	0	0	0	0	0	0	0	0	0	0	0	0
Ficus_auriculata	0	0	0	0	5	0	0	0	0	0	0	0	0	0	0		0	0	0	0	0	0	0	0	0	0	0	0	0	0	0
Ficus_neriifolia	0	0	0	0	0	0	0	0	0	0	0	0	0	0	0		0	0	0	0	0	0	0	0	0	0	0	0	0	0	0
Ficus_virens	0	0	0	1	0	0	0	0	0	0	0	0	0	0	0		0	0	0	0	0	0	0	0	0	0	0	0	0	0	0
Fissistigma_oldhamii	0	0	0	0	0	1	0	0	0	0	0	0	0	0	0		0	0	0	0	0	0	0	0	0	0	0	0	0	0	0
Fissistigma_polyanthum	0	0	0	0	0	0	0	0	0	2	1	0	0	1	0		0	0	0	0	0	0	0	0	0	0	0	0	0	0	0
Garcinia_cowa	3	0	1	2	2	9	20	11	12	7	6	11	8	4	3		0	0	0	0	0	0	0	0	0	0	0	0	0	0	0
Garcinia_lancilimba	0	0	2	0	0	0	0	0	0	0	1	2	0	0	0		0	0	0	0	0	0	0	0	0	0	0	0	0	0	0
Garcinia_xishuanbannaensis	0	0	0	0	0	0	0	0	0	0	1	1	0	1	0		0	0	0	0	0	0	0	0	0	0	0	0	0	0	0
Garuga_pinnata	0	0	0	0	2	0	0	0	0	0	0	0	0	0	0		0	0	0	0	0	0	0	0	0	0	0	0	0	0	0
Glochidion_ellipticum	0	0	0	0	1	0	0	0	0	0	0	0	0	0	0		0	0	0	0	0	0	0	0	0	0	0	0	0	0	0
Glochidion_puberum	0	0	0	0	1	0	0	0	0	0	0	0	0	0	0		0	0	0	0	0	0	0	0	0	0	0	0	0	0	0
Gomphandra_tetrandra	0	0	0	0	0	0	0	0	0	1	4	0	1	0	0		0	0	0	0	0	0	0	0	0	0	0	0	0	0	0
Harpullia_cupanioides	0	0	0	1	0	0	0	0	0	0	0	0	0	0	0		0	0	0	0	0	0	0	0	0	0	0	0	0	0	0
Heteropanax_fragrans	0	0	1	0	2	0	0	0	0	0	0	0	0	0	0		0	0	0	0	0	0	0	0	0	0	0	0	0	0	0
Homalium_ceylanicum	0	0	0	0	0	0	0	0	0	0	0	0	1	0	0		0	0	0	0	0	0	0	0	0	0	0	0	0	0	0
Horsfieldia_kingii	0	0	0	2	3	0	0	0	0	0	2	0	0	0	0		0	0	0	0	0	0	0	0	0	0	0	0	0	0	0
Ilex_gintungensis	0	0	0	0	0	0	0	0	0	0	0	0	0	0	0		0	0	0	0	0	0	0	0	0	0	0	0	0	0	0
Ilex_manneiensis	0	0	0	0	0	0	0	0	0	0	0	0	0	0	0		0	0	0	0	0	0	0	0	0	0	0	0	0	0	0
Ilex_orallina	0	0	0	0	0	0	0	0	0	0	0	0	0	0	0		0	0	0	0	0	0	0	0	0	0	0	0	0	0	0
Ilex_polyneura	0	0	0	0	0	0	0	0	0	0	0	0	0	0	0		0	0	0	0	0	0	0	0	0	0	0	0	0	0	0
Ilex_szechwanensis	0	0	0	0	0	0	0	0	0	0	0	0	0	0	0		0	0	0	0	0	0	0	0	0	0	0	0	0	0	0
Ilex_triflora	0	0	0	0	0	1	0	0	0	0	0	0	0	0	0		0	0	0	0	0	0	0	0	0	0	0	0	0	0	0
Illicium_macranthum	0	0	0	0	0	0	0	0	0	0	0	0	0	0	0		0	0	0	0	0	0	0	0	0	0	0	0	0	0	0
Iodes_cirrhosa	0	0	0	0	0	0	0	0	0	0	0	0	0	3	0		0	0	0	0	0	0	0	0	0	0	0	0	0	0	0
Itoa_orientalis	0	0	0	0	0	0	0	0	0	0	0	0	0	0	0		0	0	0	0	0	0	0	0	0	0	0	0	0	0	0
Juniperus_squamata	0	0	0	0	0	0	0	0	0	0	0	0	0	0	0		0	0	0	0	0	0	0	0	0	1	0	0	0	0	0
Kadsura_coccinea	0	0	0	0	0	0	0	0	0	0	0	0	0	0	0		0	0	0	0	0	0	0	0	0	0	0	0	0	0	0
Knema_globularia	0	0	0	1	0	0	0	0	0	0	0	0	0	0	0		0	0	0	0	0	0	0	0	0	0	0	0	0	0	0
Knema_tenuinervia	0	0	8	0	0	0	0	0	2	0	7	5	5	3	4		0	0	0	0	0	0	0	0	0	0	0	0	0	0	0
Laurocerasus_phaeosticta	0	0	0	0	0	0	0	0	0	0	0	0	0	0	0		0	0	0	0	0	0	0	0	0	0	0	0	0	0	0
Laurocerasus_undulata	0	0	0	0	0	0	0	0	0	0	0	0	0	0	0		0	0	0	0	0	0	0	0	0	0	0	0	0	0	0
Lindera_metcalfiana	0	0	0	1	2	0	0	0	0	0	0	0	0	0	0		0	0	0	0	0	0	0	0	0	0	0	0	0	0	0
Lindera_thomsonii	0	0	0	0	0	0	0	0	0	0	0	0	0	0	0		0	0	0	0	0	0	0	0	0	0	0	0	0	0	0
Litchi_chinensis	1	0	0	0	0	0	0	0	0	0	0	0	0	0	1		0	0	0	0	0	0	0	0	0	0	0	0	0	0	0
Lithocarpus_bacgiangensis	0	0	0	0	0	1	0	0	0	0	0	0	0	0	0		0	0	0	0	0	0	0	0	0	0	0	0	0	0	0
Lithocarpus_craibianus	0	0	1	0	0	0	0	0	0	0	0	0	0	0	0		0	0	0	0	0	0	0	0	0	0	0	0	0	0	0
Lithocarpus_crassifolius	0	0	0	0	0	0	0	0	0	0	0	0	0	0	0		0	0	0	0	0	0	0	0	0	0	0	0	0	0	0
Lithocarpus_hancei	0	0	0	0	0	0	0	0	0	0	0	0	0	0	0		0	0	0	0	0	0	0	0	0	0	0	0	0	0	0
Lithocarpus_pachyphyllus_var._fruticosus	0	0	0	0	0	0	0	0	0	0	0	0	0	0	0		0	0	0	0	0	0	0	0	0	0	0	0	0	0	0
Lithocarpus_xylocarpus	0	0	0	0	0	0	0	0	0	0	0	0	0	0	0		0	0	0	0	0	0	0	0	0	0	0	0	0	0	0
Litsea_dilleniifolia	0	0	1	2	2	0	0	0	0	0	0	0	0	0	0		0	0	0	0	0	0	0	0	0	0	0	0	0	0	0
Litsea_martabanica	0	0	0	0	0	0	0	0	0	1	0	0	0	0	0		0	0	0	0	0	0	0	0	0	0	0	0	0	0	0
Litsea_monopetala	0	0	0	0	1	0	0	0	0	0	0	0	0	0	0		0	0	0	0	0	0	0	0	0	0	0	0	0	0	0
Litsea_panamanja	1	1	1	0	1	0	0	0	0	1	0	0	0	1	0		0	0	0	0	0	0	0	0	0	0	0	0	0	0	0
Litsea_szemaois	0	0	0	0	0	0	1	0	0	0	1	0	0	0	0		0	0	0	0	0	0	0	0	0	0	0	0	0	0	0
Lonicera_angustifolia	0	0	0	0	0	0	0	0	0	0	0	0	0	0	0		1	0	0	0	0	0	0	0	0	0	0	0	0	1	0
Lonicera_setifera	0	0	0	0	0	0	0	0	0	0	0	0	0	0	0		0	0	0	0	0	1	0	0	0	0	0	0	0	0	0
Lonicera_tangutica	0	0	0	0	0	0	0	0	0	0	0	0	0	0	0		2	4	0	0	0	0	0	0	0	5	0	0	6	0	4
Lonicera_webbiana	0	0	0	0	0	0	0	0	0	0	0	0	0	0	0		0	0	0	0	0	0	0	0	0	0	2	3	0	0	0
Lyonia_ovalifolia	0	0	0	0	0	0	0	0	0	0	0	0	0	0	0		0	0	0	0	0	0	0	0	0	0	0	0	0	0	0
Machilus_gamblei_	0	0	0	0	0	0	0	0	0	0	0	0	0	0	0		0	0	0	0	0	0	0	0	0	0	0	0	0	0	0
Machilus_salicina	0	0	0	0	0	0	0	0	0	0	0	0	0	0	0		0	0	0	0	0	0	0	0	0	0	0	0	0	0	0
Machilus_tenuipilis_	0	0	0	0	0	0	0	0	0	0	1	0	0	0	0		0	0	0	0	0	0	0	0	0	0	0	0	0	0	0
Machilus_yunnanensis	0	0	0	0	0	0	0	0	0	0	0	0	0	0	0		0	0	0	0	0	0	0	0	0	0	0	0	0	0	0
Macropanax_dispermus	1	3	0	0	3	0	0	0	0	0	0	0	0	0	0		0	0	0	0	0	0	0	0	0	0	0	0	0	0	0
Mallotus_garrettii	3	3	0	0	0	0	0	0	0	0	0	0	0	0	0		0	0	0	0	0	0	0	0	0	0	0	0	0	0	0
Manglietia_forrestii	2	1	0	0	0	0	0	0	0	0	0	0	0	0	0		0	0	0	0	0	0	0	0	0	0	0	0	0	0	0
Manglietia_insignis	0	0	0	0	0	0	0	0	0	0	0	0	0	0	0		0	0	0	0	0	0	0	0	0	0	0	0	0	0	0
Markhamia_stipulata	0	0	0	0	0	0	0	0	1	0	0	0	0	0	1		0	0	0	0	0	0	0	0	0	0	0	0	0	0	0
Meliosma_kirkii	0	0	0	0	0	0	0	0	0	0	0	0	0	0	0		0	0	0	0	0	0	0	0	0	0	0	0	0	0	0
Memecylon_polyanthum	0	0	0	0	0	0	0	0	0	0	0	0	1	0	0		0	0	0	0	0	0	0	0	0	0	0	0	0	0	0
Metadina_trichotoma	0	0	0	0	0	2	7	0	4	6	16	8	3	0	9		0	0	0	0	0	0	0	0	0	0	0	0	0	0	0
Michelia_floribunda	0	0	0	0	0	0	0	0	0	0	0	0	0	0	0		0	0	0	0	0	0	0	0	0	0	0	0	0	0	0
Microcos_chungii	0	0	0	0	0	0	0	0	0	0	0	2	4	1	0		0	0	0	0	0	0	0	0	0	0	0	0	0	0	0
Millettia_leptobotrya	0	0	0	0	0	0	2	0	0	0	0	0	0	0	0		0	0	0	0	0	0	0	0	0	0	0	0	0	0	0
Millettia_pachyloba	0	0	0	0	0	0	0	0	0	2	0	0	0	1	3		0	0	0	0	0	0	0	0	0	0	0	0	0	0	0
Mitrephora_macclurei	0	1	0	0	0	0	0	0	0	0	0	0	0	0	0		0	0	0	0	0	0	0	0	0	0	0	0	0	0	0
Mitrephora_tomentosa	0	0	0	0	0	0	0	0	0	0	0	0	0	1	0		0	0	0	0	0	0	0	0	0	0	0	0	0	0	0
Myristica_yunnanensis	0	0	0	1	0	0	0	0	0	0	0	0	0	0	0		0	0	0	0	0	0	0	0	0	0	0	0	0	0	0
Myrsine_seguinii	0	0	0	0	0	1	0	1	0	2	0	0	0	0	1		0	0	0	0	0	0	0	0	0	0	0	0	0	0	0
Neolitsea_polycarpa	0	0	0	0	0	0	0	0	0	0	0	0	0	0	0		0	0	0	0	0	0	0	0	0	0	0	0	0	0	0
Neonauclea_tsaiana	0	0	0	0	1	0	0	0	0	0	0	0	0	0	0		0	0	0	0	0	0	0	0	0	0	0	0	0	0	0
Nephelium_chryseum	2	2	0	0	0	0	0	0	0	0	0	5	1	4	3		0	0	0	0	0	0	0	0	0	0	0	0	0	0	0
Nothapodytes_nimmoniana	0	0	0	1	0	0	0	0	0	0	0	0	0	0	0		0	0	0	0	0	0	0	0	0	0	0	0	0	0	0
Olea_rosea	0	0	0	0	0	0	0	2	1	0	0	0	0	0	0		0	0	0	0	0	0	0	0	0	0	0	0	0	0	0
Orophea_polycarpa	25	20	10	6	0	0	0	0	0	0	0	0	0	0	0		0	0	0	0	0	0	0	0	0	0	0	0	0	0	0
Ostodes_katharinae	1	4	0	3	0	0	0	0	0	0	0	0	0	0	0		0	0	0	0	0	0	0	0	0	0	0	0	0	0	0
Padus_brachypoda	0	0	0	0	0	0	0	0	0	0	0	0	0	0	0		4	0	2	2	1	0	0	0	0	0	0	0	0	0	0
Parashorea_chinensis	14	14	5	3	0	3	0	0	0	0	0	0	0	0	0		0	0	0	0	0	0	0	0	0	0	0	0	0	0	0
Paulownia_kawakamii	0	0	0	1	0	0	0	0	0	0	0	0	0	0	0		0	0	0	0	0	0	0	0	0	0	0	0	0	0	0
Philadelphus_calvescens	0	0	0	0	0	0	0	0	0	0	0	0	0	0	0		0	0	0	0	0	0	1	0	2	6	0	0	0	0	0
Phoebe_lanceolata	0	0	0	0	2	7	1	8	4	1	2	7	1	3	2		0	0	0	0	0	0	0	0	0	0	0	0	0	0	0
Phoebe_minutiflora	0	0	0	0	0	0	1	1	8	2	3	4	7	1	0		0	0	0	0	0	0	0	0	0	0	0	0	0	0	0
Phoebe_puwenensis	0	0	0	0	1	2	0	1	3	0	1	0	0	1	0		0	0	0	0	0	0	0	0	0	0	0	0	0	0	0
Pittosporopsis_kerrii	28	15	5	0	2	7	6	0	1	9	4	0	12	10	16		0	0	0	0	0	0	0	0	0	0	0	0	0	0	0
Pometia_pinnata	0	1	0	0	0	0	0	0	0	0	0	0	0	0	0		0	0	0	0	0	0	0	0	0	0	0	0	0	0	0
Populus_rotundifolia_var._bonatii	0	0	0	0	0	0	0	0	0	0	0	0	0	0	0		0	0	0	0	0	0	0	0	0	0	0	0	0	0	0
Premna_scandens	0	0	0	0	0	0	0	0	0	0	1	0	0	0	0		0	0	0	0	0	0	0	0	0	0	0	0	0	0	0
Pseuduvaria_trimera	0	0	6	0	0	0	0	0	0	0	0	0	0	0	0		0	0	0	0	0	0	0	0	0	0	0	0	0	0	0
Pterospermum_lanceifolium	0	0	0	0	0	0	0	0	0	0	0	0	0	3	0		0	0	0	0	0	0	0	0	0	0	0	0	0	0	0
Quercus_guyavifolia	0	0	0	0	0	0	0	0	0	0	0	0	0	0	0		0	0	0	0	0	3	0	5	0	2	2	4	1	7	2
Rhododendron_decorum	0	0	0	0	0	0	0	0	0	0	0	0	0	0	0		0	0	0	0	0	0	0	0	0	0	0	0	0	0	0
Rhododendron_delavayi	0	0	0	0	0	0	0	0	0	0	0	0	0	0	0		0	0	0	0	0	0	0	0	0	0	0	0	0	0	0
Rhododendron_irroratum	0	0	0	0	0	0	0	0	0	0	0	0	0	0	0		0	0	0	0	0	0	0	0	0	0	0	0	0	0	0
Rhododendron_leptothrium	0	0	0	0	0	0	0	0	0	0	0	0	0	0	0		0	0	0	0	0	0	0	0	0	0	0	0	0	0	0
Rhododendron_rubiginosum	0	0	0	0	0	0	0	0	0	0	0	0	0	0	0		0	0	0	0	0	0	0	0	0	0	0	0	0	0	0
Rhododendron_siderophyllum	0	0	0	0	0	0	0	0	0	0	0	0	0	0	0		0	0	0	0	0	0	0	1	3	0	0	0	1	0	0
Rhododendron_vernicosum	0	0	0	0	0	0	0	0	0	0	0	0	0	0	0		0	0	0	0	0	0	0	0	0	0	0	0	0	0	0
Rhododendron_yunnanense	0	0	0	0	0	0	0	0	0	0	0	0	0	0	0		0	0	0	0	0	12	1	17	9	6	0	0	0	0	0
Rosa_longicuspis	0	0	0	0	0	0	0	0	0	0	0	0	0	0	0		0	0	0	0	0	0	0	0	0	0	0	0	0	0	0
Salix_inamoena	0	0	0	0	0	0	0	0	0	0	0	0	0	0	0		0	0	0	0	0	0	0	0	0	0	0	0	0	0	0
Sapindus_rarak	0	0	0	0	1	0	0	0	0	0	0	0	0	0	0		0	0	0	0	0	0	0	0	0	0	0	0	0	0	0
Saprosma_ternata	0	0	3	0	0	0	0	0	0	0	0	0	0	0	0		0	0	0	0	0	0	0	0	0	0	0	0	0	0	0
Saurauia_cerea	0	0	0	0	3	0	0	0	0	0	0	0	0	0	0		0	0	0	0	0	0	0	0	0	0	0	0	0	0	0
Schefflera_shweliensis	0	0	0	0	0	0	0	0	0	0	0	0	0	0	0		0	0	0	0	0	0	0	0	0	0	0	0	0	0	0
Schima_noronhae	0	0	0	0	0	0	0	0	0	0	0	0	0	0	0		0	0	0	0	0	0	0	0	0	0	0	0	0	0	0
Schima_wallichii	0	0	0	0	0	0	0	2	0	3	3	3	0	1	0		0	0	0	0	0	0	0	0	0	0	0	0	0	0	0
Semecarpus_reticulatus	0	0	2	0	0	0	0	0	0	0	0	1	1	1	0		0	0	0	0	0	0	0	0	0	0	0	0	0	0	0
Sloanea_tomentosa	1	1	0	7	0	0	0	0	0	0	0	0	0	0	0		0	0	0	0	0	0	0	0	0	0	0	0	0	0	0
Sorbus_pteridophylla	0	0	0	0	0	0	0	0	0	0	0	0	0	0	0		0	3	1	3	4	3	1	0	0	1	1	0	3	0	2
Spatholobus_pulcher	0	0	0	0	0	0	2	2	0	3	0	0	0	0	0		0	0	0	0	0	0	0	0	0	0	0	0	0	0	0
Sterculia_lanceolata	0	0	0	1	0	0	0	0	0	0	0	0	0	0	0		0	0	0	0	0	0	0	0	0	0	0	0	0	0	0
Stewartia_pteropetiolata	0	0	0	0	0	0	0	0	0	0	0	0	0	0	0		0	0	0	0	0	0	0	0	0	0	0	0	0	0	0
Strychnos_cathayensis	0	0	0	1	0	0	0	0	0	0	0	0	0	0	0		0	0	0	0	0	0	0	0	0	0	0	0	0	0	0
Styrax_perkinsiae	0	0	0	0	0	0	0	0	0	0	0	0	0	0	0		0	0	0	0	0	0	0	0	0	0	0	0	0	0	0
Symplocos_anomala	0	0	0	0	0	0	0	0	0	0	0	0	0	0	0		0	0	0	0	0	0	0	0	0	0	0	0	0	0	0
Symplocos_cochinchinensis	0	0	0	0	0	3	0	0	0	0	0	0	0	0	0		0	0	0	0	0	0	0	0	0	0	0	0	0	0	0
Symplocos_dryophila	0	0	0	0	0	0	0	0	0	0	0	0	0	0	0		0	0	0	0	0	0	0	0	0	0	0	0	0	0	0
Symplocos_glauca	0	0	0	0	0	0	0	0	0	0	0	0	0	0	0		0	0	0	0	0	0	0	0	0	0	0	0	0	0	0
Symplocos_ramosissima	0	0	0	0	0	0	0	0	0	0	0	0	0	0	0		0	0	0	0	0	0	0	0	0	0	0	0	0	0	0
Symplocos_sumuntia	0	0	0	0	0	0	0	0	0	0	0	0	0	0	0		0	0	0	0	0	0	0	0	0	0	0	0	0	0	0
Syzygium_megacarpum	10	7	1	0	0	0	0	0	0	0	0	0	0	0	1		0	0	0	0	0	0	0	0	0	0	0	0	0	0	0
Syzygium_oblatum	0	0	0	1	0	0	0	0	0	1	1	0	2	8	2		0	0	0	0	0	0	0	0	0	0	0	0	0	0	0
Syzygium_szemaoense	0	0	0	0	0	0	0	1	0	0	1	0	1	0	0		0	0	0	0	0	0	0	0	0	0	0	0	0	0	0
Tapiscia_yunnanensis	0	1	0	0	0	0	0	0	0	0	0	0	0	0	0		0	0	0	0	0	0	0	0	0	0	0	0	0	0	0
Tarennoidea_wallichii	0	0	0	0	0	0	0	0	0	0	0	0	1	0	1		0	0	0	0	0	0	0	0	0	0	0	0	0	0	0
Ternstroemia_gymnanthera	0	0	0	0	0	0	0	0	0	0	0	0	0	0	0		0	0	0	0	0	0	0	0	0	0	0	0	0	0	0
Toona_ciliata	0	0	0	0	0	0	0	0	0	0	0	0	1	0	0		0	0	0	0	0	0	0	0	0	0	0	0	0	0	0
Toxicodendron_succedaneum	0	0	0	0	0	0	1	0	0	0	0	0	0	0	0		0	0	0	0	0	0	0	0	0	0	0	0	0	0	0
Triadica_sebifera_	0	0	0	0	1	0	0	0	0	0	0	0	0	0	0		0	0	0	0	0	0	0	0	0	0	0	0	0	0	0
Trigonostemon_thyrsoideus	4	0	0	2	0	0	0	0	0	0	0	0	0	0	0		0	0	0	0	0	0	0	0	0	0	0	0	0	0	0
Ulmus_lanceifolia_	0	0	0	0	0	0	0	0	0	0	0	2	0	0	0		0	0	0	0	0	0	0	0	0	0	0	0	0	0	0
Uncaria_laevigata	0	0	0	2	0	0	0	0	0	1	0	0	0	0	0		0	0	0	0	0	0	0	0	0	0	0	0	0	0	0
Uncaria_macrophylla	0	0	0	1	0	0	0	0	0	2	0	0	0	0	0		0	0	0	0	0	0	0	0	0	0	0	0	0	0	0
Uncaria_rhynchophylla	0	0	0	0	0	1	0	0	0	0	0	0	0	0	0		0	0	0	0	0	0	0	0	0	0	0	0	0	0	0
Vaccinium_bracteatum	0	0	0	0	0	0	0	0	0	0	0	0	0	0	0		0	0	0	0	0	0	0	0	0	0	0	0	0	0	0
Vaccinium_duclouxii	0	0	0	0	0	0	0	0	0	0	0	0	0	0	0		0	0	0	0	0	0	0	0	0	0	0	0	0	0	0
Viburnum_betulifolium	0	0	0	0	0	0	0	0	0	0	0	0	0	0	0		3	2	3	6	0	0	0	0	0	0	0	0	0	0	0
Vitex_quinata	1	1	0	0	1	0	0	0	0	0	0	0	0	0	0		0	0	0	0	0	0	0	0	0	0	0	0	0	0	0
Walsura_pinnata	2	1	0	0	0	0	0	0	0	0	0	3	0	2	0		0	0	0	0	0	0	0	0	0	0	0	0	0	0	0
Xanthophyllum_flavescens	0	0	3	0	0	2	0	0	0	0	0	0	0	0	0		0	0	0	0	0	0	0	0	0	0	0	0	0	0	0
Xanthophyllum_yunnanense	0	0	0	0	0	0	0	1	0	0	0	0	0	0	0		0	0	0	0	0	0	0	0	0	0	0	0	0	0	0
	124	101	94	67	62	63	78	65	62	93	77	83	66	75	70	1180	12	14	10	18	11	21	14	29	19	21	5	7	12	8	8	209
